# Supplementary material for: Effectiveness and Safety of Acupuncture for Post-Stroke Neurogenic Bladder: A Systematic Review and Meta-Analysis
Source: Medicina (Kaunas). 2026 Apr 7;62(4):708. doi: 10.3390/medicina62040708 (PMC13117159; doi:10.3390/medicina62040708)
Supplement: Supplementary file 1 [file medicina-62-00708-s001.zip]

Archive with 1 entries (1 files):
- medicina-4236151-supplementary.pdf
